# Supplementary material for: Nelfinavir Induces Cytotoxicity towards High-Grade Serous Ovarian Cancer Cells, Involving Induction of the Unfolded Protein Response, Modulation of Protein Synthesis, DNA Damage, Lysosomal Impairment, and Potentiation of Toxicity Caused by Proteasome Inhibition
Source: Cancers (Basel). 2021 Dec 26;14(1):99. doi: 10.3390/cancers14010099 (PMC8750028; doi:10.3390/cancers14010099)
Supplement: Supplementary file 1 [file cancers-14-00099-s001.zip]

Archive with 1 entries (1 files):
- cancers-1530866-supplementary.pdf
